# Supplementary material for: A Critical Role of Intracellular PD-L1 in Promoting Ovarian Cancer Progression
Source: Cells. 2025 Feb 19;14(4):314. doi: 10.3390/cells14040314 (PMC11853747; doi:10.3390/cells14040314)
Supplement: Supplementary file 1 [file cells-14-00314-s001.zip]

Archive with 1 entries (1 files):
- cells-3453137-supplementary.pptx
